# Supplementary material for: Polyvalent Bacterial Lysate with Potential Use to Treatment and Control of Recurrent Urinary Tract Infections
Source: Int J Mol Sci. 2024 Jun 3;25(11):6157. doi: 10.3390/ijms25116157 (PMC11173243; doi:10.3390/ijms25116157)
Supplement: Supplementary file 1 [file ijms-25-06157-s001.zip]

Archive with 1 entries (1 files):
- ijms-3015770-supplementary.pdf
